# Supplementary material for: Clinical and genetic associations of deep learning-derived cardiac magnetic resonance-based left ventricular mass
Source: Nat Commun. 2023 Mar 21;14:1558. doi: 10.1038/s41467-023-37173-w (PMC10030590; doi:10.1038/s41467-023-37173-w)
Supplement: Supplementary file 4 — Supplementary Data 1 [file 41467_2023_37173_MOESM4_ESM.xlsx]

## Sheet: UK Biobank
Phenotype	Data fields	Field names	Data codes	Data code definitions
Atrial fibrillation	20002	Non-cancer illness code, self-reported	1471, 1483	Atrial fibrillation, Atrial flutter
Atrial fibrillation	20004	Operation code, self-reported	1524	Cardioversion
Atrial fibrillation	41202	Diagnoses - main ICD10	I48, I48.0, I48.1, I48.2, I48.3, I48.4, I48.9	Atrial fibrillation and flutter, Paroxysmal atrial fibrillation, Persistent atrial fibrillation, Chronic atrial fibrillation, Typical atrial flutter, Atypical atrial flutter, Atrial fibrillation and flutter, unspecified
	41204	Diagnoses – secondary ICD10
	40001	Underlying (primary) cause of death: ICD10
	40002	Contributory (secondary) cause of death: ICD10
Atrial fibrillation	41203	Diagnoses - main ICD9	4273	Atrial fibrillation and flutter
	41205	Diagnoses – secondary ICD9
Atrial fibrillation	41200	Operative procedures – main OPCS	K57.1, K62.1, K62.2, K62.3, K62.4, X50.1, X50.2	Percutaneous transluminal ablation of atrioventricular node, Percutaneous transluminal ablation of pulmonary vein to left atrium conducting system, Percutaneous transluminal ablation of atrial wall for atrial flutter, Percutaneous transluminal ablation of conducting system of heart for atrial flutter NEC, Percutaneous transluminal internal cardioversion NEC, Direct current cardioversion, External…
	41210	Operative procedures – secondary OPCS
Diabetes	2443	Diabetes diagnosed by doctor	1	Yes
Diabetes	20002	Non-cancer illness code, self-reported	1220, 1221, 1222, 1223	Diabetes, Gestational diabetes, Type 1 diabetes, Type 2 diabetes
Diabetes	2986	Insulin use within one year	1	Started insulin within one year diagnosis of diabetes - Yes
Diabetes	6177	Medication for cholesterol, blood pressure or diabetes	3	Insulin
Diabetes	6153	Medication for cholesterol, blood pressure, diabetes, or take exogenous hormones	3	Insulin
Diabetes	41202	Diagnoses - main ICD10	E10, E10.0, E10.1, E10.2, E10.3, E10.4, E10.5, E10.6, E10.7, E10.8, E10.9, E11, E11.0, E11.1, E11.2, E11.3, E11.4, E11.5, E11.6, E11.7, E11.8, E11.9, E12, E12.1, E12.8, E12.9, E13, E13.1, E13.2, E13.3, E13.5, E13.6, E13.7, E13.8, E13.9, E14, E14.0, E14.1, E14.2, E14.3, E14.4, E14.5, E14.6, E14.7, E14.8, E14.9	Insulin-dependent diabetes mellitus, Insulin-dependent diabetes mellitus with coma, Insulin-dependent diabetes mellitus with ketoacidosis, Insulin-dependent diabetes mellitus with renal complications, Insulin-dependent diabetes mellitus with ophthalmic complications, Insulin-dependent diabetes mellitus with neurological complications, Insulin-dependent diabetes mellitus with peripheral circulator…
	41204	Diagnoses – secondary ICD10
	40001	Underlying (primary) cause of death: ICD10
	40002	Contributory (secondary) cause of death: ICD10
Diabetes	41203	Diagnoses - main ICD9	2500, 25000, 25001, 25009, 2501, 25011, 25019, 2503, 2504, 2505, 25099	Diabetes mellitus without mention of complication, Diabetes mellitus without mention of complication (adult-onset type), Diabetes mellitus without mention of complication (juvenile type), Diabetes mellitus without mention of compl. (adult/juvenile unspec.), Diabetes with ketoacidosis, Diabetes with ketoacidosis (juvenile type), Diabetes with ketoacidosis (adult/juvenile unspec.), Diabetes with re…
	41205	Diagnoses – secondary ICD9
Dilated cardiomyopathy	41202	Diagnoses - main ICD10	I42.0	Dilated cardiomyopathy
	41204	Diagnoses – secondary ICD10
	40001	Underlying (primary) cause of death: ICD10
	40002	Contributory (secondary) cause of death: ICD10
Heart Failure	20002	Non-cancer illness code, self-reported	1076, 1079	Heart failure/pulmonary oedema, Cardiomyopathy
Heart Failure	41202	Diagnoses - main ICD10	I11.0, I13.0, I13.2, I25.5, I42.0, I42.5, I42.8, I42.9, I50, I50.0, I50.1, I50.9	Hypertensive heart disease with (congestive) heart failure, Hypertensive heart and renal disease with (congestive) heart failure, Hypertensive heart and renal disease with both (congestive) heart failure and renal failure, Hypertensive heart disease with (congestive) heart failure, Hypertensive heart and renal disease with (congestive) heart failure, Hypertensive heart and renal disease with both…
	41204	Diagnoses – secondary ICD10
	40001	Underlying (primary) cause of death: ICD10
	40002	Contributory (secondary) cause of death: ICD10
Heart Failure	41203	Diagnoses - main ICD9	4254, 4280, 4281, 4289	Other primary cardiomyopathies, Congestive heart failure, unspecified, Left heart failure, Heart failure, unspecified
	41205	Diagnoses – secondary ICD9
Hypertension	20002	Non-cancer illness code, self-reported	1065, 1072	Hypertension, essential hypertension
Hypertension	6150	Vascular/heart problems diagnosed by doctor	4	High blood pressure
Hypertension	41202	Diagnoses - main ICD9	I10, I11, I11.0, I11.9, I12, I12.0, I12.9, I13, I13.0, I13.1, I13.2, I13.9, I15, I15.0, I15.1, I15.2, I15.8, I15.9	Essential (primary) hypertension, Hypertensive heart disease, Hypertensive heart disease with (congestive) heart failure, Hypertensive heart disease without (congestive) heart failure, Hypertensive renal disease, Hypertensive renal disease with renal failure, Hypertensive renal disease without renal failure, Hypertensive heart and renal disease, Hypertensive heart and renal disease with (congesti…
	41204	Diagnoses – secondary ICD9
	40001	Diagnoses - main ICD10
	40002	Diagnoses – secondary ICD10
	41203	Diagnoses - main ICD9	401, 4010, 4011, 4019, 402, 4020, 4021, 4029, 403, 4030, 4031, 4039, 404, 4040, 4041, 4049, 405, 4050, 4051, 4059	Essential hypertension, Essential hypertension, specified as malignant, Essential hypertension, specified as benign, Essential hypertension, not specified as malignant or benign, Hypertensive heart disease, Hypertensive heart disease, specified as malignant, Hypertensive heart disease, specified as benign, Hypertensive heart disease, not specified as malignant or benign, Hypertensive renal diseas…
Hypertension	41205	Diagnoses – secondary ICD9
Hypertrophic cardiomyopathy	41202	Diagnoses - main ICD10	I42.1, I42.2	Hypertrophic obstructive cardiomyopathy, Other hypertrophic cardiomyopathy
	41204	Diagnoses – secondary ICD10
	40001	Underlying (primary) cause of death: ICD10
	40002	Contributory (secondary) cause of death: ICD10
Hypertrophic cardiomyopathy	41203	Diagnoses - main ICD9	42511, 42518	Obstructive hypertrophic cardiomyopathy, Other hypertrophic cardiomyopathy
	41205	Diagnoses – secondary ICD9
Implantable defibrillator	41200	Operative procedures – main OPCS	K59, K59.1, K59.2, K59.3, K59.4, K59.5, K59.6	Cardioverter defibrillator introduced through the vein, Implantation of cardioverter defibrillator using one electrode lead, Implantation of cardioverter defibrillator using two electrode leads, Resiting of lead of cardioverter defibrillator, Renewal of cardioverter defibrillator, Removal of cardioverter defibrillator, Implantation of cardioverter defibrillator using three electrode leads
	41210	Operative procedures – secondary OPCS
Myocardial infarction	41202	Diagnoses - main ICD10	I21, I21.0, I21.1, I21.2, I21.3, I21.4, I21.9, I22, I22.0, I22.1, I22.8, I22.9, I23, I23.0, I23.1, I23.2, I23.3, I23.4, I23.5, I23.6, I23.8, I24.1, I25.2	Acute myocardial infarction, Acute transmural myocardial infarction of anterior wall, Acute transmural myocardial infarction of inferior wall, Acute transmural myocardial infarction of other sites, Acute transmural myocardial infarction of unspecified site, Acute subendocardial myocardial infarction, Acute myocardial infarction, unspecified, Subsequent myocardial infarction, Subsequent myocardial…
	41204	Diagnoses – secondary ICD10
	40001	Underlying (primary) cause of death: ICD10
	40002	Contributory (secondary) cause of death: ICD10
Myocardial infarction	41203	Diagnoses - main ICD9	410, 410.0, 410.1, 410.2, 410.3, 410.4, 410.5, 410.6, 410.7, 410.8, 410.9, 411, 411.0, 411.1, 411.8, 412, 412.9, 429.79	Myocardial infarction, Acute myocardial infarction of other anterior wall, episode of care unspecified, Acute myocardial infarction of inferolateral wall, episode of care unspecified, Acute myocardial infarction of inferoposterior wall, episode of care unspecified, Acute myocardial infarction of other inferior wall, episode of care unspecified, Acute myocardial infarction of other lateral wall, e…
	41205	Diagnoses – secondary ICD9
Ventricular arrhythmias	41202	Diagnoses - main ICD9	I47.0, I47.2, I49.0, I49.3, I46.0, I46.1, I46.9	Reentry ventricular arrhythmia, Ventricular tachycardia, Ventricular fibrillation and flutter, Ventricular premature depolarization, Cardiac arrest with successful resuscitation, Sudden cardiac death, so described, Cardiac arrest, unspecified
	41204	Diagnoses – secondary ICD9
	40001	Diagnoses - main ICD10
	40002	Diagnoses – secondary ICD10
Ventricular arrhythmias	41203	Diagnoses - main ICD9	4271, 4274, 4275	Paroxysmal ventricular tachycardia, Ventricular fibrillation and flutter, Cardiac arrest
	41205	Diagnoses – secondary ICD9
Ventricular arrhythmias	41200	Operative procedures – main OPCS	K57.6, K64.1, X50.3, X50.4, X50.8, X50.9	Percutaneous transluminal ablation of ventricular wall NEC, Percutaneous radiofrequency ablation of epicardium, Advanced cardiac pulmonary resuscitation, External ventricular defibrillation, Other specified external resuscitation, Unspecified external resuscitation
	41210	Operative procedures – secondary OPCS

## Sheet: Mass General Brigham
Phenotype	Data fields	Field names	Data codes	Data code definitions
Atrial fibrillation	Diagnoses	ICD9	427.3, 427.31, 427.32, 99.61	Atrial fibrillation and flutter, atrial fibrillation, atrial flutter, atrial cardioversion
Atrial fibrillation	Diagnoses	ICD10	I48.0, I48.1, I48.2, I48.3, I48.4, I48.91, I48.92	Paroxysmal atrial fibrillation, Persistent atrial fibrillation, Chronic atrial fibrillation, Typical atrial flutter, Atypical atrial flutter, Unspecified atrial fibrillation, Unspecified atrial flutter
Atrial fibrillation	Procedures	CPT	33253, 33257, 33259, 92960, 92961, 93650, 93656, 93657	Operative incisions and reconstruction of atria for treatment of atrial fibrillation or atrial flutter (eg, maze procedure), Operative tissue ablation and reconstruction of atria, performed at the time of other cardiac procedure(s), limited (eg, modified maze procedure), Operative tissue ablation and reconstruction of atria, performed at the time of other cardiac procedure(s), extensive (eg, maze…
Diabetes	Diagnoses	ICD9	249, 249.01, 249.1, 249.11, 249.2, 249.21, 249.3, 249.31, 249.4, 249.41, 249.5, 249.51, 249.6, 249.61, 249.7, 249.71, 249.8, 249.81, 249.9, 249.91, 250, 250.01, 250.02, 250.03, 250.1, 250.11, 250.12, 250.13, 250.2, 250.21, 250.22, 250.23, 250.3, 250.31, 250.32, 250.33, 250.4, 250.41, 250.42, 250.43, 250.5, 250.51, 250.52, 250.53, 250.6, 250.61, 250.62, 250.63, 250.7, 250.71, 250.72, 250.73, 250.8…	Secondary diabetes mellitus without mention of complication, not stated as uncontrolled, or unspecified, Secondary diabetes mellitus without mention of complication, uncontrolled, Secondary diabetes mellitus with ketoacidosis, not stated as uncontrolled, or unspecified, Secondary diabetes mellitus with ketoacidosis, uncontrolled, Secondary diabetes mellitus with hyperosmolarity, not stated as unc…
Diabetes	Diagnoses	ICD10	E08.00, E08.01, E08.10, E08.11, E08.21, E08.22, E08.29, E08.311, E08.319, E08.321, E08.329, E08.331, E08.339, E08.341, E08.349, E08.351, E08.359, E08.36, E08.39, E08.40, E08.41, E08.42, E08.43, E08.44, E08.49, E08.51, E08.52, E08.610, E08.618, E08.620, E08.621, E08.622, E08.628, E08.630, E08.638, E08.641, E08.649, E08.65, E08.69, E08.8, E08.9, E08.90, E09.00, E09.01, E09.10, E09.11, E09.21, E09.2…	Diabetes Mellitus Due To Underlying Condition With Hyperosmolarity without nonketotic hyperglycemic-hyperosmolar coma (NKHHC), Diabetes Mellitus Due To Underlying Condition With Hyperosmolarity With Coma, Diabetes Mellitus Due To Underlying Condition With Ketoacidosis Without Coma, Diabetes Mellitus Due To Underlying Condition With Ketoacidosis With Coma, Diabetes Mellitus Due To Underlying Condi…
Diabetes	Medications	Medications	metformin, glucophage, riomet, fortamet, glumetzia, chlorpropamide, glimepiride, glyburide, glipizide, tolazamide, tolbutamide, diabinese, amaryl, diabeta, micronase, glucotrol, glynase, tolinase, orinase, tolbutamide, repaglinide, nateglinide, prandin, starlix, pioglitazone, rosiglitazone, actos, avandia, sitagliptin, saxagliptin, linagliptin, alogliptin, januvia, onglyza, tradjenta, nesina, aca…	Biguanides, Sulfonylureas, Meglitinides, Thiazolidinediones, DPP-4 Inhibitors, Alpha-gluocosidase inhibitors, Amylin analogue, GLP-1 Agonist, SGLT2 Inhibitor, Combination pills, long-actin insulin
Dilated cardiomyopathy	Diagnoses	ICD10	I42.0	Dilated cardiomyopathy
Heart Failure	Diagnoses	ICD9	398.91, 402.01, 402.11, 402.91, 404.01, 404.03, 404.11, 404.13, 404.91, 404.93, 428, 428.1, 428.2, 428.21, 428.22, 428.23, 428.3, 428.31, 428.32, 428.33, 428.4, 428.41, 428.42, 428.43, 428.9	Rheumatic heart failure (congestive), Malignant hypertensive heart disease with heart failure, Benign hypertensive heart disease with heart failure, Unspecified hypertensive heart disease with heart failure , Hypertensive heart and chronic kidney disease, malignant, with heart failure and with chronic kidney disease stage I through stage IV, or unspecified, Hypertensive heart and chronic kidney d…
Heart Failure	Diagnoses	ICD10	I09.81, I11.0, I13.0, I13.2, I50.1, I50.20, I50.21, I50.22, I50.23, I50.30, I50.31, I50.32, I50.33, I50.40, I50.41, I50.42, I50.43, I50.9, I97.130, I97.131	Rheumatic Heart Failure, Hypertensive Heart Disease With Heart Failure, Hypertensive Heart And Chronic Kidney Disease With Heart Failure And Stage 1 Through Stage 4 Chronic Kidney Disease, Or Unspecified Chronic Kidney Disease, Hypertensive Heart And Chronic Kidney Disease With Heart Failure And With Stage 5 Chronic Kidney Disease, Or End Stage Renal Disease, Left Ventricular Failure, Unspecified…
Hypertension	Diagnoses	ICD10	I10, I11.0, I11.9, I12.0, I12.9, I13.0, I13.10, I13.11, I13.2, I15.0, I15.1, I15.2, I15.8, I15.9	Essential (Primary) Hypertension, Hypertensive Heart Disease with Heart Failure, Hypertensive Heart Disease without Heart Failure, Hypertensive Chronic Kidney Disease with Stage 5 Chronic Kidney Disease or end stage renal disease, Hypertensive Chronic Kidney Disease with Stage 1 through Stage 4 Chronic Kidney Disease, or unspecified chronic kidney disease, Hypertensive heart and chronic kidney di…
Hypertension	Diagnoses	ICD9	401, 401.1, 401.9, 402, 402.01, 402.1, 402.11, 402.9, 402.91, 403, 403.01, 403.1, 403.11, 403.9, 403.91, 404, 404.01, 404.02, 404.03, 404.1, 404.11, 404.12, 404.13, 404.9, 404.91, 404.92, 404.93, 405.01, 405.09, 405.11, 405.19, 405.91, 405.99, 437.2, 796.2	Malignant essential hypertension, Benign essential hypertension, Unspecified essential hypertension, Malignant hypertensive heart disease without heart failure, Malignant hypertensive heart disease with heart failure, Benign hypertensive heart disease without heart failure, Benign hypertensive heart disease with heart failure, Unspecified hypertensive heart disease without heart failure, Unspecif…
Hypertrophic cardiomyopathy	Diagnoses	ICD9	425.11, 425.18	Hypertrophic obstructive cardiomyopathy, Other hypertrophic cardiomyopathy
Hypertrophic cardiomyopathy	Diagnoses	ICD10	I42.1, I42.2	Obstructive hypertrophic cardiomyopathy, Other hypertrophic cardiomyopathy
Implantable defibrillator	Procedures	CPT	33240,33249, 33243,33244, 33271,33272, 93260,33241, 33270,93261, 33273,33262, 93644	Insertion of implantable defibrillator pulse generator only; with existing single lead, Insertion or replacement of permanent implantable defibrillator system, with transvenous lead(s), single or dual chamber, Removal of single or dual chamber implantable defibrillator electrode(s); by thoracotomy, Removal of single or dual chamber implantable defibrillator electrode(s); by transvenous extraction…
Myocardial infarction	Diagnoses	ICD9	410, 410.01, 410.02, 410.1, 410.11, 410.12, 410.2, 410.21, 410.22, 410.3, 410.31, 410.32, 410.4, 410.41, 410.42, 410.5, 410.51, 410.52, 410.6, 410.61, 410.62, 410.7, 410.71, 410.72, 410.8, 410.81, 410.82, 410.9, 410.91, 410.92, 412, 429.79	Acute myocardial infarction of anterolateral wall, episode of care unspecified, Acute myocardial infarction of anterolateral wall, initial episode of care, Acute myocardial infarction of anterolateral wall, subsequent episode of care , Acute myocardial infarction of other anterior wall, episode of care unspecified, Acute myocardial infarction of other anterior wall, initial episode of care, Acute…
Myocardial infarction	Diagnoses	ICD10	I21.01, I21.02, I21.09, I21.11, I21.19, I21.21, I21.29, I21.3, I21.4, I22.0, I22.1, I22.2, I22.8, I22.9, I23.0, I23.1, I23.2, I23.3, I23.4, I23.5, I23.6, I23.7, I23.8, I24.1, I25.2	ST elevation (STEMI) myocardial infarction involving left main coronary artery, ST elevation (STEMI) myocardial infarction involving left anterior descending coronary artery, ST elevation (STEMI) myocardial infarction involving other coronary artery of anterior wall, ST elevation (STEMI) myocardial infarction involving right coronary artery, ST elevation (STEMI) myocardial infarction involving ot…
Ventricular arrhythmias	Diagnoses	ICD9	427.69, 427.1	Ventricular premature beats, paroxysmal ventricular tachycardia
Ventricular arrhythmias	Diagnoses	ICD10	I47.2, I49.40, I49.3	Ventricular tachycardia, premature ventricular depolarization, premature ventricular contraction
